# Supplementary material for: Flexible Crystal Heterojunctions of Low-Dimensional Organic Metal Halides Enabling Color-Tunable Space-Resolved Optical Waveguides
Source: Research (Wash D C). 2023 Oct 30;6:0259. doi: 10.34133/research.0259 (PMC10616971; doi:10.34133/research.0259)
Supplement: Supplementary 1 — Figs. S1 to S9 Tables S1 to S5 References [84–89] [file research.0259.f1.zip]

Archive with 7 entries (7 files):
- checkcif-Au-DMAP.pdf
- checkcif-In-DMAP.pdf
- checkcif-Mn-DMAP.pdf
- supporting information video 1.mp4
- supporting information video 2.mp4
- Supporting Materials.docx
- TOC.png
